# Supplementary material for: Presence 5 for Racial Justice Workshop: Fostering Dialogue Across Medical Education to Disrupt Anti-Black Racism in Clinical Encounters
Source: MedEdPORTAL. 2022 Feb 10;18:11227. doi: 10.15766/mep_2374-8265.11227 (PMC8828658; doi:10.15766/mep_2374-8265.11227)
Supplement: Supplementary file 1 — Presence 5 for Racial Justice Guide.docxIntroductory Didactic.pptxParticipant Resources.docxSurvey.docx [file mep_2374-8265.11227-s001.zip]

Archive with 5 entries (5 files):
- C. Participant Resources.docx
- A. Presence 5 for Racial Justice Guide.docx
- B. Introductory Didactic.pptx
- D. Survey.docx
- Educational_Summary_Report_11227.pdf
